# Supplementary material for: Metabolic Characterization of Advanced Liver Fibrosis in HCV Patients as Studied by Serum 1H-NMR Spectroscopy
Source: PLoS One. 2016 May 9;11(5):e0155094. doi: 10.1371/journal.pone.0155094 (PMC4861296; doi:10.1371/journal.pone.0155094)
Supplement: S1 Table — List for the most important features identified by VIP-PLS-DA with VIP > 1. Table shows every bin with the correspondent value for the first 5 components. (XLSX) [file pone.0155094.s006.xlsx]

## Sheet: Hoja1
	S1 Table. VIP important features. List for the most important features identified by VIP-PLS-DA with VIP > 1.
	Table shows every bin with the correspondent value for the first 5 components.
		Components
	Bin	Component 1	Component 2	Component 3	Component 4	Component 5
	0.83	2.2653	1.942	1.8268	1.8108	1.7798
	3.2	2.1795	1.8347	1.7268	1.7023	1.6787
	2.06	1.8333	1.5511	1.4369	1.4164	1.4395
	1.22	1.7087	1.4759	1.4027	1.4402	1.4153
	2.33	1.6813	1.4248	1.3415	1.3321	1.3109
	2.3	1.6813	1.4329	1.3702	1.354	1.3443
	2.45	1.6745	1.4532	1.3735	1.3566	1.3327
	0.89	1.6372	1.3981	1.2933	1.2789	1.2564
	2.96	1.6313	1.4439	1.341	1.3227	1.3013
	1.07	1.6069	1.3587	1.2659	1.2492	1.2393
	2.99	1.574	1.4178	1.3133	1.2942	1.2788
	0.95	1.5627	1.3177	1.2336	1.2363	1.2218
	3.95	1.5525	1.3072	1.2561	1.2729	1.251
	3.65	1.5162	1.3071	1.2094	1.1947	1.2009
	1.28	1.4968	1.3482	1.2538	1.2381	1.2291
	0.8	1.486	1.3156	1.2188	1.2073	1.1936
	6.92	1.4838	1.5787	1.4759	1.4567	1.4525
	2.09	1.4659	1.3325	1.263	1.2446	1.2672
	2.54	1.4579	1.4231	1.3451	1.3903	1.3678
	2.42	1.4481	1.2558	1.2103	1.1955	1.1834
	3.05	1.4267	1.2098	1.1226	1.109	1.0954
	2.9	1.3931	1.2965	1.2026	1.1888	1.169
	3.02	1.3653	1.3063	1.2086	1.1922	1.182
	1.25	1.343	1.1522	1.0686	1.0695	1.0877
	3.11	1.333	1.2178	1.1482	1.1427	1.1225
	0.98	1.3307	1.1604	1.0822	1.1058	1.0865
	7.01	1.3297	1.1339	1.1375	1.125	1.1211
	2.93	1.3221	1.2751	1.2278	1.2338	1.2249
	1.91	1.3146	1.164	1.0797	1.0917	1.0971
	3.62	1.3111	1.1622	1.0788	1.0798	1.0687
	3.98	1.2811	1.098	1.0914	1.1029	1.0881
	1.55	1.2594	1.0906	1.0159	1.0232	1.0312
	1.7	1.2592	1.1283	1.0792	1.088	1.0701
	2.75	1.2562	1.3435	1.6851	1.6659	1.6367
	1.88	1.2313	1.0826	1.017	1.0155	1.0233
	2.21	1.2183	1.0577	1.0039	1.012	1.0237
	3.5	1.1952	1.3747	1.3375	1.318	1.2993
	1.04	1.1597	0.97611	0.90356	0.89495	0.87931
	3.44	1.156	1.361	1.3136	1.2945	1.2788
	1.16	1.1208	0.94598	1.0508	1.0404	1.0767
	2.12	1.1116	1.1242	1.1001	1.0898	1.0755
	1.73	1.094	1.0667	1.0043	1.0117	0.9975
	3.26	1.0878	1.2876	1.237	1.219	1.1977
	7.04	1.0856	0.9405	1.1522	1.1389	1.1276
	1.67	1.0783	0.92028	0.86163	0.86854	0.8577
	3.17	1.0741	0.96779	0.91524	0.93497	0.9295
	1.01	1.0647	0.91789	0.86127	0.84933	0.84472
	3.59	1.0551	1.0598	0.98258	0.97054	0.95344
	7.82	1.0445	0.9198	0.96669	0.95797	0.98101
	3.47	1.035	1.2677	1.2404	1.2224	1.209
	2.00	1.0191	0.9273	0.86459	0.85966	0.89817
