# Supplementary material for: Metabolic Characterization of Advanced Liver Fibrosis in HCV Patients as Studied by Serum 1H-NMR Spectroscopy
Source: PLoS One. 2016 May 9;11(5):e0155094. doi: 10.1371/journal.pone.0155094 (PMC4861296; doi:10.1371/journal.pone.0155094)
Supplement: S2 Table — Row number correspond to the position of every sample in the heatmap presented in Fig 2B. (XLSX) [file pone.0155094.s007.xlsx]

## Sheet: Sheet1
	S2 Table. List of samples analyzed in this study. Row number correspond to the position of every sample in the heatmap presented in Figure 2B. C:F0; P: F4.
	Row number	Samples
	1	C75
	2	C76
	3	C78
	4	C79
	5	C80
	6	C89
	7	C91
	8	C96
	9	C98
	10	C99
	11	C100
	12	C101
	13	C103
	14	C108
	15	C113
	16	C119
	17	C129
	18	C137
	19	C138
	20	C134
	21	C106
	22	C117
	23	C124
	24	C125
	25	C127
	26	C111
	27	P81
	28	P82
	29	P86
	30	P87
	31	P88
	32	P94
	33	P96
	34	P92
	35	P139
	36	P131
	37	P132
	38	P135
	39	P136
	40	P130
	41	P105
	42	P107
	43	P122
	44	P123
	45	P126
	46	P128
	47	P120
	48	P112
	49	P116
	50	P118
	51	P109
	52	P110
