# Supplementary material for: Metabolic Characterization of Advanced Liver Fibrosis in HCV Patients as Studied by Serum 1H-NMR Spectroscopy
Source: PLoS One. 2016 May 9;11(5):e0155094. doi: 10.1371/journal.pone.0155094 (PMC4861296; doi:10.1371/journal.pone.0155094)
Supplement: S3 Table — Columns show the different bins, and the corresponding p and False Discovery Rate (FDR) values. (XLSX) [file pone.0155094.s008.xlsx]

## Sheet: t-test
	S3 Table. Significant features identified by t-test with threshold 0.05. Columns show the different bins, and the corresponding pand False Discovery Rate values (FDR).
	Bin	p.value	FDR
	0.83	2.9535e-06	0.0003751
	3.2	9.7431e-06	0.00061869
	2.06	0.00028694	0.012147
	1.22	0.00087216	0.020786
	2.33	0.0010727	0.020786
	2.3	0.0012499	0.020786
	2.45	0.0012631	0.020786
	0.89	0.0014119	0.020786
	2.96	0.001473	0.020786
	1.07	0.0018143	0.023042
	2.99	0.0022208	0.025388
	0.95	0.0024097	0.025388
	3.95	0.0025988	0.025388
	3.65	0.003731	0.032794
	1.28	0.0038995	0.032794
	0.8	0.0043228	0.032794
	6.92	0.0043897	0.032794
	2.09	0.0046624	0.032896
	2.54	0.0049306	0.032957
	2.42	0.0059592	0.037841
	3.05	0.0073431	0.042695
	2.9	0.007396	0.042695
	3.02	0.0087713	0.048433
	1.25	0.01002	0.051351
	3.11	0.010627	0.051351
	0.98	0.011009	0.051351
	7.01	0.011125	0.051351
	2.93	0.011321	0.051351
	1.91	0.011943	0.051696
	3.62	0.012212	0.051696
	3.98	0.014336	0.058731
	1.55	0.016671	0.062731
	1.7	0.016763	0.062731
	2.75	0.016794	0.062731
	1.88	0.018961	0.0688
	2.21	0.020948	0.073901
	3.5	0.023402	0.080326
	1.04	0.02777	0.092519
	3.44	0.028411	0.092519
	1.16	0.034028	0.10804
	2.12	0.03504	0.10854
	1.73	0.038568	0.11604
	3.26	0.03929	0.11604
	7.04	0.040614	0.11622
	1.67	0.041512	0.11622
	3.17	0.042094	0.11622
	1.01	0.043911	0.11865
	3.59	0.045866	0.12135
	7.82	0.050009	0.12936
	3.47	0.050929	0.12936
	2.00	0.054493	0.1357
