# Supplementary material for: Metabolic Characterization of Advanced Liver Fibrosis in HCV Patients as Studied by Serum 1H-NMR Spectroscopy
Source: PLoS One. 2016 May 9;11(5):e0155094. doi: 10.1371/journal.pone.0155094 (PMC4861296; doi:10.1371/journal.pone.0155094)
Supplement: S4 Table — Columns show the values of correlation, t-test, p-value and false discovery rate for every bin. (XLSX) [file pone.0155094.s009.xlsx]

## Sheet: correlation
		S4 Table. Significant features identified by correlation analysis. Columns show the values of correlation, t-test, p- value and False Discovery Rate for every bin.
		bins	correlation	t-stat	p-value	FDR
	Positive Correlation	0.89	0.43166	3.3837	0.0013976	0.020602
		1.28	0.39463	3.037	0.0037906	0.030886
		6.92	0.39121	3.0058	0.0041344	0.030886
		2.54	0.38438	2.9441	0.0049024	0.032769
		1.25	0.35408	2.6772	0.010015	0.050931
	Negative Correlation	0.83	-0.59728	-5.2658	2.9498e-06	0.00037463
		3.2	-0.57465	-4.9651	8.3856e-06	0.00053248
		2.06	-0.48338	-3.9044	0.00028349	0.012001
		1.22	-0.45052	-3.5683	0.0008039	0.019076
		2.33	-0.44329	-3.4968	0.00099751	0.019076
		2.3	-0.44328	-3.4968	0.0009977	0.019076
		2.45	-0.4415	-3.4793	0.0010514	0.019076
		2.96	-0.43012	-3.369	0.00146	0.020602
		1.07	-0.42367	-3.3073	0.0017498	0.022222
		2.99	-0.41499	-3.2252	0.0022207	0.025254
		0.95	-0.41203	-3.1975	0.0024053	0.025254
		3.95	-0.40933	-3.1724	0.002585	0.025254
		3.65	-0.39977	-3.0839	0.0033225	0.03014
		0.8	-0.3918	-3.0112	0.0040727	0.030886
		2.09	-0.3865	-2.9632	0.0046519	0.032769
		2.42	-0.38181	-2.9211	0.0052217	0.033158
		3.05	-0.37616	-2.8707	0.0059904	0.036228
		2.9	-0.36731	-2.7924	0.0073925	0.042675
		3.02	-0.35998	-2.7284	0.0087598	0.048369
		3.01	-0.35145	-2.6545	0.010624	0.050931
